# Supplementary material for: Elimination of STH morbidity in Zimbabwe: Results of 6 years of deworming intervention for school-age children
Source: PLoS Negl Trop Dis. 2020 Oct 23;14(10):e0008739. doi: 10.1371/journal.pntd.0008739 (PMC7641467; doi:10.1371/journal.pntd.0008739)
Supplement: S3 Table — (XLSX) [file pntd.0008739.s003.xlsx]

## Sheet: baseline_impact_summary
S6 Table: STH prevalence at baselina and follow up in Zimbabwe
district	pred_mean_baseline	ex_baseline_20%	pred_mean_impact	ex_impact_2%
Bulawayo	0.570098	0.0001	1.50827	0.1611
Beitbridge	0.956293	0.0001	1.05556	0.0177
Buhera	1.11389	0	0.79267	0.0008
Gwanda	1.27758	0	1.2118	0.059
Matobo	1.29961	0	1.02562	0.0149
Rushinga	1.43887	0	1.00264	0.0125
Bulilima (North)	1.51502	0	0.96143	0.0219
Umzingwane	1.60137	0	1.65605	0.1934
Mangwe (South)	1.6141	0	0.954869	0.0207
Mount Darwin	1.78271	0	0.917839	0.0027
Zvishavane	2.02243	0	2.14667	0.3525
Mwenezi	2.03382	0.0001	1.51768	0.1339
Chirumhanzu	2.19516	0	1.28922	0.0982
Insiza	2.31466	0	1.37547	0.104
Mudzi	2.37958	0.0001	1.56245	0.1837
Centenary	2.46283	0	0.745239	0.0013
Harare	2.53773	0.0004	0.782058	0
Umguza	2.61085	0	1.71372	0.2175
Mberengwa	2.62592	0	3.50658	0.8975
Gweru	2.65687	0.0011	2.06308	0.3391
Tsholotsho	2.85943	0	1.0492	0.0353
	39.8688		28.8381
	1.89851		1.37324	27.6675
Chivi	3.00325	0	1.10719	0.0231
Bikita	3.14276	0	0.972138	0.0052
Guruve	3.21278	0	0.725579	0.0012
Chipinge	3.23557	0.0001	1.23747	0.0236
Shurugwi	3.26823	0.0001	3.2806	0.7057
Gokwe South	3.32364	0	1.01657	0.0058
Chiredzi	3.41303	0.0005	1.04374	0.01
Zvimba	3.75976	0	1.03976	0.0026
Gutu	3.96663	0	0.954571	0.0052
Wedza	3.98455	0.0007	1.43743	0.1221
Bubi	4.004	0	1.37803	0.1138
Mazowe	4.04369	0.0003	1.03912	0.0006
Makoni	4.29078	0.0002	1.00863	0.007
Bindura	4.32767	0.0047	0.836887	0.0015
Goromonzi	4.33621	0.0003	1.03261	0.0071
Lupane	4.40946	0	1.81484	0.2747
Nkayi	4.61494	0	1.12087	0.046
Chikomba	4.72433	0.0013	1.12091	0.0279
Makonde	4.89538	0.0009	1.01407	0.0038
Chegutu	4.97776	0.0007	1.00883	0.0074
Masvingo	5.25754	0	0.925948	0.01
Marondera	5.3505	0.0015	1.16608	0.0685
Hwange	5.67419	0	0.863401	0.0235
Gokwe North	5.85922	0	0.99552	0.0061
Shamva	6.03823	0.0005	1.21304	0.0529
Kadoma	6.29364	0.0015	1.00587	0.0062
Chimanimani	6.40631	0.0085	1.13792	0.0218
Hurungwe	6.46805	0.0006	0.950699	0.0025
Zaka	7.59288	0	0.929277	0.0031
Seke	7.69955	0.0008	0.869083	0.0056
Nyanga	8.57012	0.004	1.17457	0.0427
Kariba	9.2209	0.0115	1.08219	0.0172
UMP	9.43829	0.0311	2.32294	0.4731
Mutoko	11.0862	0.0875	2.46476	0.5555
Mutare	11.2925	0.1013	0.826117	0
Binga	13.9028	0.0018	1.18213	0.0393
Mutasa	20.8111	0.5013	1.12756	0.0139
Murehwa	25.2781	0.7203	1.34811	0.0924
Kwekwe	26.0708	0.7713	1.464	0.1261
	108.442		8.41267
	18.0736		1.40211	92.2422
