# Supplementary material for: Elimination of STH morbidity in Zimbabwe: Results of 6 years of deworming intervention for school-age children
Source: PLoS Negl Trop Dis. 2020 Oct 23;14(10):e0008739. doi: 10.1371/journal.pntd.0008739 (PMC7641467; doi:10.1371/journal.pntd.0008739)
Supplement: S4 Table — (XLSX) [file pntd.0008739.s004.xlsx]

## Sheet: 2013
S7 Table: Coverage of Preventive Chemotherapy for STH in Zimbabwe 2013-18
TOTAL						1703994	7397990	0	5907186	686367	3.11385e+06	0	2379407	40.2799	42.0905		40.2799
			PC implemented	Medicine	Date	Population targeted for T3				Population treated				Programme coverage (%)
Country	Province/State	District				PreSAC	SAC	Adults	Total	PreSAC	SAC	Adults	Total	PreSAC	SAC	Adults	Total
				ALB		38527	95033		133560	11034.8	27219.2		38254	28.6418	28.6418		28.6418
Zimbabwe	#N/A	Chimanimani	T3 (ALB/MBD)	ALB		21144	52155		73299	4254.52	10494.5		14749	20.1216	20.1217		20.1217
Zimbabwe	#N/A	Chipinge	T3 (ALB/MBD)	ALB		50789	125279		176068	10530	25974		36504	20.7328	20.7329		20.7329
Zimbabwe	#N/A	Makoni	T3 (ALB/MBD)	ALB		47424	116978		164402	10562.9	26055.1		36618	22.2733	22.2735		22.2735
Zimbabwe	#N/A	Mutare	T3 (ALB/MBD)	ALB		41073	101312		142385	18400.7	45388.3		63789	44.7999	44.8005		44.8004
Zimbabwe	#N/A	Mutasa	T3 (ALB/MBD)	ALB		26441	65221		91662	10900.7	26888.3		37789	41.2264	41.2265		41.2265
Zimbabwe	#N/A	Nyanga	T3 (ALB/MBD)			49236	121448		170684	1760.19	4341.81		6102	3.57501	3.57503		3.57503
							677426				166361				24.5578
Zimbabwe	Harare	Chitungwiza	T3 (ALB/MBD)	ALB		55914	137920		193834	22502	55505		78007	40.244	40.2443		40.2442
Zimbabwe	Harare	Harare	T3 (ALB/MBD)	ALB		250523	617956		868479	68943.8	170061		239005	27.5199	27.52		27.52
Zimbabwe	Mashnaland Central	Bindura	T3 (ALB/MBD)	ALB		26464	65278		91742	13456.7	33193.3		46650	50.8492	50.8491		50.8491
Zimbabwe	Mashnaland Central	Centenary	T3 (ALB/MBD)						0
Zimbabwe	Mashnaland Central	Guruve	T3 (ALB/MBD)	ALB		19436	47942		67378	6836.25	16862.7		23699	35.1731	35.1732		35.1732
Zimbabwe	Mashnaland Central	Mazowe		ALB		38232	94307		132539	30810.6	75999.4		106810	80.5885	80.5873		80.5876
Zimbabwe	Mashnaland Central	Mt Darwin	T3 (ALB/MBD)	ALB		33332	82219		115551	16110.6	39739.4		55850	48.3337	48.3336		48.3336
Zimbabwe	Mashnaland Central	Rushinga							0
Zimbabwe	Mashnaland Central	Shamva	T3 (ALB/MBD)	ALB		19375	47791		67166	8080.1	19930.9		28011	41.7037	41.7043		41.7041
Zimbabwe	Mashnaland Central	Mbire							0
							337537				185726				55.0238
Zimbabwe	Mashonaland East	Chikomba	T3 (ALB/MBD)	ALB		18957	46762		65719	9042.98	22306		31349	47.7026	47.7012		47.7016
Zimbabwe	Mashonaland East	Goromonzi							0
Zimbabwe	Mashonaland East	UMP	T3 (ALB/MBD)	ALB		17645	43525		61170	5164.9	12740.1		17905	29.2712	29.2708		29.2709
Zimbabwe	Mashonaland East	Hwedza	T3 (ALB/MBD)	ALB		11120	27430		38550	6106.15	15061.8		21168	54.9115	54.9101		54.9105
Zimbabwe	Mashonaland East	Marondera	T3 (ALB/MBD)						0
Zimbabwe	Mashonaland East	Mudzi	T3 (ALB/MBD)	ALB		20879	51503		72382	16703.9	41203.1		57907	80.0036	80.0013		80.0019
Zimbabwe	Mashonaland East	Murewa	T3 (ALB/MBD)	ALB		31277	77149		108426	19922.6	49142.4		69065	63.6973	63.698		63.6978
Zimbabwe	Mashonaland East	Mutoko	T3 (ALB/MBD)	ALB		22897	56479		79376	18037.5	44492.5		62530	78.7767	78.7771		78.777
Zimbabwe	Mashonaland East	Seke	T3 (ALB/MBD)	ALB		50908	125574		176482	13083.7	32273.2		45357	25.7008	25.7006		25.7006
							428422				217219				50.7022
Zimbabwe	Mashonaland West	Chegutu	T3 (ALB/MBD)	ALB		42594	105066		147660	8215.67	20265.3		28481	19.2883	19.2882		19.2882
Zimbabwe	Mashonaland West	Hurungwe	T3 (ALB/MBD)	ALB		56065	138293		194358	36444.2	89895.8		126340	65.0035	65.0038		65.0038
Zimbabwe	Mashonaland West	Sanyati	T3 (ALB/MBD)	ALB		32179	79375		111554	10749.8	26516.2		37266	33.4063	33.4062		33.4062
Zimbabwe	Mashonaland West	Kariba	T3 (ALB/MBD)	ALB		10627	26213		36840	3369.23	8310.77		11680	31.7044	31.7048		31.7047
Zimbabwe	Mashonaland West	Makonde		ALB		36269	89464		125733	14814.2	36541.8		51356	40.8454	40.8452		40.8453
Zimbabwe	Mashonaland West	Mhondoro-Ngezi	T3 (ALB/MBD)	ALB		16349	40329		56678					-	-		-
Zimbabwe	Mashonaland West	Zvimba	T3 (ALB/MBD)	ALB		41213	101659		142872	16508.1	40719.9		57228	40.0555	40.0554		40.0554
							580399				222250				38.2926
Zimbabwe	Matabeleland North	Binga		ALB		21795	53760		75555	14547.1	35882.9		50430	66.7452	66.7464		66.7461
Zimbabwe	Matabeleland North	Bubi							0
Zimbabwe	Matabeleland North	Hwange		ALB		20987	51769		72756	10919.1	26933.9		37853	52.0281	52.027		52.0273
Zimbabwe	Matabeleland North	Lupane		ALB		15694	38713		54407	10055.2	24802.8		34858	64.0703	64.0684		64.069
Zimbabwe	Matabeleland North	Nkayi		ALB		17100	42181		59281	12965.8	31982.2		44948	75.8232	75.8214		75.8219
Zimbabwe	Matabeleland North	Tsholotsho							0
Zimbabwe	Matabeleland North	Umguza							0
							186423				119602				64.1561
Zimbabwe	Matabeleland South	Beit Bridge							0
Zimbabwe	Matabeleland South	Bulilima							0
Zimbabwe	Matabeleland South	Gwanda	T3 (ALB/MBD)						0
Zimbabwe	Matabeleland South	Insiza	T3 (ALB/MBD)						0
Zimbabwe	Matabeleland South	Mangwe	T3 (ALB/MBD)						0
Zimbabwe	Matabeleland South	Matobo	T3 (ALB/MBD)						0
Zimbabwe	Matabeleland South	Umzingwane	T3 (ALB/MBD)						0
Zimbabwe	Midlands	Chirumhanzi	T3 (ALB/MBD)						0
Zimbabwe	Midlands	Gokwe North	T3 (ALB/MBD)	ALB		37661	92897		130558	13873.6	34221.4		48095	36.838	36.838		36.838
Zimbabwe	Midlands	Gokwe South		ALB		51714	127560		179274	22004.1	54276.9		76281	42.5497	42.5501		42.55
Zimbabwe	Midlands	Gweru		ALB		39121	96499		135620	19024.6	46927.4		65952	48.6302	48.6299		48.63
Zimbabwe	Midlands	Kwekwe	T3 (ALB/MBD)	ALB		48818	120418		169236	33162.7	81801.3		114964	67.9313	67.9311		67.9312
Zimbabwe	Midlands	Mberengwa	T3 (ALB/MBD)	ALB		29106	71796		100902	21524.1	53092.9		74617	73.9509	73.9496		73.95
Zimbabwe	Midlands	Shurugwi	T3 (ALB/MBD)	ALB		15587	38447		54034	7368.17	18174.8		25543	47.2713	47.2724		47.2721
Zimbabwe	Midlands	Zvishavane	T3 (ALB/MBD)	ALB		18449	45508		63957	10740.3	26492.7		37233	58.2161	58.2155		58.2157
							593125				314987				53.1064
Zimbabwe	Masvingo	Bikita		ALB		25440	62751		88191	8781.92	21662.1		30444	34.5201	34.5207		34.5205
Zimbabwe	Masvingo	Chiredzi							0
Zimbabwe	Masvingo	Chivi							0
Zimbabwe	Masvingo	Gutu		ALB		31821	78493		110314	17489.7	43141.3		60631	54.9628	54.962		54.9622
Zimbabwe	Masvingo	Masvingo		ALB		46866	115604		162470	19366.2	47769.8		67136	41.3224	41.322		41.3221
Zimbabwe	Masvingo	Mwenezi		ALB		26166	64544		90710	10926.9	26953.1		37880	41.76	41.7592		41.7595
Zimbabwe	Masvingo	Zaka		ALB		28408	70074		98482	22354.3	55140.7		77495	78.6903	78.6892		78.6895
							391466				194667				49.7277
Zimbabwe	Bulawayo	Bulawayo		ALB		102372	252518		354890	18916.7	46661.3		65578	18.4784	18.4784		18.4784

## Sheet: 2014
							target					treated				coverage
		District				PreSAC (ALB)	SAC (ALB)	SAC (PZQ)	Adults (PZQ)	Total	PreSAC	SAC	Adults	Total	PreSAC	SAC	recalculated	4306212
Zimbabwe	Bulawayo		T1 (PZQ+ALB/MBD)	PZQ+ALB	2014-12-19		252518	83331		252518		26915		26915		10.66	0.106586	10.66
Zimbabwe	Harare	Chitungwiza	T1 (PZQ+ALB/MBD)	PZQ+ALB	2014-12-19		137920	45514		137920		52887		52887		38.35	0.383461	38.35
Zimbabwe	Harare	Harare	T1 (PZQ+ALB/MBD)	PZQ+ALB	2014-12-19		617956	203925		617956		130428		130428		21.11	0.211064	21.11
Zimbabwe	Manicaland
Zimbabwe	Manicaland
Zimbabwe	Manicaland	Beit Bridge
Zimbabwe	Manicaland	Bikita	T1 (PZQ+ALB/MBD)	PZQ+ALB	2014-12-19		62751	31376		62751		45619		45619		72.7	0.726984	72.7
Zimbabwe	Manicaland	Bindura	T1 (PZQ+ALB/MBD)	PZQ+ALB	2014-12-19		65278	32639		65278		38878		38878		59.56	0.595576	59.56
Zimbabwe	Manicaland	Binga	T1 (PZQ+ALB/MBD)	PZQ+ALB	2014-12-19		53760	17741		53760		21265		21265		39.56	0.395554	39.56
Zimbabwe	Manicaland	Bubi					181789							105762			0.581784
Zimbabwe	Mashonaland Central	Buhera	T1 (PZQ+ALB/MBD)	PZQ+ALB	2014-12-19		95033	47517		95033		67476		67476		71	0.710027	71
Zimbabwe	Mashonaland Central	Bulawayo	T1 (PZQ+ALB/MBD)	PZQ+ALB	2014-12-19		252518	83331		252518		26915		26915		10.66	0.106586	10.66
Zimbabwe	Mashonaland Central	Bulilima
Zimbabwe	Mashonaland Central	Centenary
Zimbabwe	Mashonaland Central	Chegutu	T1 (PZQ+ALB/MBD)	PZQ+ALB	2014-12-19		105066	52533		105066		29820		29820		28.38	0.283822	28.38
Zimbabwe	Mashonaland Central	Chikomba	T1 (PZQ+ALB/MBD)	PZQ+ALB	2014-12-19		46762	46762		46762		27911		27911		59.69	0.596874	59.69
Zimbabwe	Mashonaland Central	Chimanimani	T1 (PZQ+ALB/MBD)	PZQ+ALB	2014-12-19		52155	26078		52155		29103		29103		55.8	0.55801	55.8
Zimbabwe	Mashonaland Central	Chipinge	T1 (PZQ+ALB/MBD)	PZQ+ALB	2014-12-19		125279	62640		125279		89437		89437		71.39	0.713903	71.39
							676813							270662			0.399907
Zimbabwe	Mashonaland East	Chiredzi
Zimbabwe	Mashonaland East	Chirumhanzi
Zimbabwe	Mashonaland East	Chitungwiza	T1 (PZQ+ALB/MBD)	PZQ+ALB	2014-12-19		137920	45514		137920		52887		52887		38.35	0.383461	38.35
Zimbabwe	Mashonaland East	Chivi
Zimbabwe	Mashonaland East	Gokwe North	T1 (PZQ+ALB/MBD)	PZQ+ALB	2014-12-19		92897	46449		92897		45532		45532		49.01	0.490134	49.01
Zimbabwe	Mashonaland East	Gokwe South	T1 (PZQ+ALB/MBD)	PZQ+ALB	2014-12-19		127560	42095		127560		58206		58206		45.63	0.456303	45.63
Zimbabwe	Mashonaland East	Goromonzi
Zimbabwe	Mashonaland East	Guruve	T1 (PZQ+ALB/MBD)	PZQ+ALB	2014-12-19		47942	23971		47942		22419		22419		46.76	0.467628	46.76
Zimbabwe	Mashonaland East	Gutu	T1 (PZQ+ALB/MBD)	PZQ+ALB	2014-12-19		78493	39247		78493		61783		61783		78.71	0.787115	78.71
Zimbabwe	Mashonaland East	UMP	T1 (PZQ+ALB/MBD)	PZQ+ALB	2014-12-19		43525	21763		43525		21987		21987		50.52	0.505158	50.52
							528337							262814			0.497436
Zimbabwe	Mashonaland West	Gwanda
Zimbabwe	Mashonaland West	Gweru	T1 (PZQ+ALB/MBD)	PZQ+ALB	2014-12-19		96499	48250		96499		56147		56147		58.18	0.58184	58.18
Zimbabwe	Mashonaland West	Harare	T1 (PZQ+ALB/MBD)	PZQ+ALB	2014-12-19		617956	203925		617956		130428		130428		21.11	0.211064	21.11
Zimbabwe	Mashonaland West	Hurungwe	T1 (PZQ+ALB/MBD)	PZQ+ALB	2014-12-19		138293	69147		138293		85727		85727		61.99	0.619894	61.99
Zimbabwe	Mashonaland West	Hwange	T1 (PZQ+ALB/MBD)	PZQ+ALB	2014-12-19		51769	25885		51769		32566		32566		62.91	0.629064	62.91
Zimbabwe	Mashonaland West	Hwedza	T1 (PZQ+ALB/MBD)	PZQ+ALB	2014-12-19		27430	27430		27430		21937		21937		79.97	0.799745	79.97
Zimbabwe	Mashonaland West	Insiza
Zimbabwe	Mashonaland West	Zvimba	T1 (PZQ+ALB/MBD)		2014-12-19		101659	50830		101659		45787		45787		45.04	0.450398	45.04
							1033606							372592			0.360478
Zimbabwe	Masvingo	Kariba	T1 (PZQ+ALB/MBD)	PZQ+ALB	2014-12-19		26213	13107		26213		11965		11965		45.65	0.456453	45.65
Zimbabwe	Masvingo	Kwekwe	T1 (PZQ+ALB/MBD)	PZQ+ALB	2014-12-19		120418	60209		120418		49577		49577		41.17	0.411708	41.17
Zimbabwe	Masvingo	Lupane	T1 (PZQ+ALB/MBD)	PZQ+ALB	2014-12-19		38713	12775		38713		27192		27192		70.24	0.7024	70.24
Zimbabwe	Masvingo	Makonde	T1 (PZQ+ALB/MBD)	PZQ+ALB	2014-12-19		89464	44732		89464		39034		39034		43.63	0.43631	43.63
Zimbabwe	Masvingo	Makoni	T1 (PZQ+ALB/MBD)	PZQ+ALB	2014-12-19		116978	58489		116978		36080		36080		30.84	0.308434	30.84
Zimbabwe	Masvingo	Mangwe
Zimbabwe	Masvingo	Marondera
Zimbabwe	Masvingo	Zaka	T1 (PZQ+ALB/MBD)		2014-12-19		70074	35037		70074		57611		57611		82.21	0.822145	82.21
							461860							221459			0.479494
Zimbabwe	Matebeleland North	Masvingo	T1 (PZQ+ALB/MBD)	PZQ+ALB	2014-12-19		115604	57802		115604		64077		64077		55.43	0.55428	55.43
Zimbabwe	Matebeleland North	Matobo
Zimbabwe	Matebeleland North	Mazowe	T1 (PZQ+ALB/MBD)	PZQ+ALB	2014-12-19		94307	47154		94307						-	0	-
Zimbabwe	Matebeleland North	Mberengwa	T1 (PZQ+ALB/MBD)	PZQ+ALB	2014-12-19		71796	35898		71796		42154		42154		58.71	0.587136	58.71
Zimbabwe	Matebeleland North	Mbire	T1 (PZQ+ALB/MBD)	PZQ+ALB	2014-12-19		31840	15920		31840		13887		13887		43.61	0.436149	43.61
Zimbabwe	Matebeleland North	Mhondoro-Ngezi	T1 (PZQ+ALB/MBD)	PZQ+ALB	2014-12-19		40329	20165		40329		22044		22044		54.66	0.546604	54.66
Zimbabwe	Matebeleland North	Mt Darwin	T1 (PZQ+ALB/MBD)	PZQ+ALB	2014-12-19		82219	41110		82219		43679		43679		53.13	0.531252	53.13
							320491							121764			0.37993
Zimbabwe	Matebeleland South	Mudzi	T1 (PZQ+ALB/MBD)	PZQ+ALB	2014-12-19		51503	25752		51503		33497		33497		65.04	0.650389	65.04
Zimbabwe	Matebeleland South	Murewa	T1 (PZQ+ALB/MBD)	PZQ+ALB	2014-12-19		77149	38575		77149		38183		38183		49.49	0.494925	49.49
Zimbabwe	Matebeleland South	Mutare	T1 (PZQ+ALB/MBD)	PZQ+ALB	2014-12-19		101312	50656		101312		87916		87916		86.78	0.867775	86.78
Zimbabwe	Matebeleland South	Mutasa	T1 (PZQ+ALB/MBD)	PZQ+ALB	2014-12-19		65221	21523		65221		45942		45942		70.44	0.704405	70.44
Zimbabwe	Matebeleland South	Mutoko	T1 (PZQ+ALB/MBD)	PZQ+ALB	2014-12-19		56479	28240		56479		33877		33877		59.98	0.599816	59.98
Zimbabwe	Matebeleland South	Mwenezi	T1 (PZQ+ALB/MBD)	PZQ+ALB	2014-12-19		64544	32272		64544		55130		55130		85.41	0.854146	85.41		0
Zimbabwe	Matebeleland South	Nkayi	T1 (PZQ+ALB/MBD)	PZQ+ALB	2014-12-19		42181	13920		42181		36522		36522		86.58	0.86584	86.58
Zimbabwe	Matebeleland South	Umzingwane					458389							331067			0.72224
Zimbabwe	Midlands	Nyanga	T1 (PZQ+ALB/MBD)	PZQ+ALB	2014-12-19		121448	60724		121448		33070		33070		27.23	0.272298	27.23
Zimbabwe	Midlands	Rushinga	T1 (PZQ+ALB/MBD)	PZQ+ALB	2014-12-19		28617	14309		28617		14379		14379		50.25	0.502464	50.25
Zimbabwe	Midlands	Sanyati	T1 (PZQ+ALB/MBD)	PZQ+ALB	2014-12-19		79375	39688		79375		30261		30261		38.12	0.381241	38.12
Zimbabwe	Midlands	Seke	T1 (PZQ+ALB/MBD)	PZQ+ALB	2014-12-19		125574	62787		125574		37680		37680		30.01	0.300062	30.01
Zimbabwe	Midlands	Shamva	T1 (PZQ+ALB/MBD)	PZQ+ALB	2014-12-19		47791	47791		47791		23685		23685		49.56	0.495595	49.56
Zimbabwe	Midlands	Shurugwi	T1 (PZQ+ALB/MBD)	PZQ+ALB	2014-12-19		38447	38447		38447		25561		25561		66.48	0.664837	66.48
Zimbabwe	Midlands	Tsholotsho
Zimbabwe	Midlands	Umguza
Zimbabwe	Midlands	Zvishavane	T1 (PZQ+ALB/MBD)		2014-12-19		45508	22754		45508		28043		28043		61.62	0.616221	61.62
							486760							192679			0.39584
total	TOTAL									5272043		2153106					0.408401

## Sheet: 2015
TOTAL						0	3906672	1953336	0	3906672	0	1853898	0	1853898		47.4547		47.4547
			PC implemented	Medicine	Date	Population targeted for T1					Population treated				Programme coverage (%)
Country	Province/State	District				PreSAC (ALB)	SAC (ALB)	SAC (PZQ)	Adults (PZQ)	Total	PreSAC	SAC	Adults	Total	PreSAC	SAC	Adults	Total
Zimbabwe	Mashonaland Central	Bindura	T1 (PZQ+ALB/MBD)	PZQ+ALB	October		64767	32383.5		64767		34187		34187		52.7846		52.7846
Zimbabwe	Mashonaland Central	Centenary								0				0
Zimbabwe	Mashonaland Central	Mt Darwin	T1 (PZQ+ALB/MBD)	PZQ+ALB	October		47567	23783.5		47567		48368		48368		101.684		101.684
Zimbabwe	Mashonaland Central	Guruve	T1 (PZQ+ALB/MBD)	PZQ+ALB	October		93569	46784.5		93569		20003		20003		21.3778		21.3778
Zimbabwe	Mashonaland Central	Mazowe	T1 (PZQ+ALB/MBD)	PZQ+ALB	October		81576	40788		81576		54006		54006		66.2033		66.2033
Zimbabwe	Mashonaland Central	Mbire	T1 (PZQ+ALB/MBD)	PZQ+ALB	October		28393	14196.5		28393		20239		20239		71.2817		71.2817
Zimbabwe	Mashonaland Central	Rushinga	T1 (PZQ+ALB/MBD)	PZQ+ALB	October		47417	23708.5		47417		18443		18443		38.8953		38.8953
Zimbabwe	Mashonaland Central	Shamva	T1 (PZQ+ALB/MBD)	PZQ+ALB	October		31591	15795.5		31591		24568		24568		77.769		77.769
							394880					219814					55.666
Zimbabwe	Mashonaland West	Chegutu	T1 (PZQ+ALB/MBD)	PZQ+ALB	October		78324	39162		78324		24078		24078		30.7415		30.7415
Zimbabwe	Mashonaland West	Hurungwe	T1 (PZQ+ALB/MBD)	PZQ+ALB	October		137210	68605		137210		45557		45557		33.2024		33.2024
Zimbabwe	Mashonaland West	Kariba	T1 (PZQ+ALB/MBD)	PZQ+ALB	October		26008	13004		26008		14126		14126		54.3141		54.3141
Zimbabwe	Mashonaland West	Makonde	T1 (PZQ+ALB/MBD)	PZQ+ALB	October		88764	44382		88764		36765		36765		41.4188		41.4188
Zimbabwe	Mashonaland West	Mhondoro	T1 (PZQ+ALB/MBD)	PZQ+ALB	October		40013	20006.5		40013		21211		21211		53.0103		53.0103
Zimbabwe	Mashonaland West	Sanyati	T1 (PZQ+ALB/MBD)	PZQ+ALB	October		78754	39377		78754		28168		28168		35.7671		35.7671
Zimbabwe	Mashonaland West	Zvimba								0				0
							449073					169905					37.8346
Zimbabwe	Midlands	Chirumhanzu					30813	15406.5		30813				0		-		-
Zimbabwe	Midlands	Gokwe North	T1 (PZQ+ALB/MBD)	PZQ+ALB	October		92170	46085		92170		17582		17582		19.0756		19.0756
Zimbabwe	Midlands	Gokwe South	T1 (PZQ+ALB/MBD)	PZQ+ALB	October		126562	63281		126562		34099		34099		26.9425		26.9425
Zimbabwe	Midlands	Gweru	T1 (PZQ+ALB/MBD)	PZQ+ALB	October		95744	47872		95744		47372		47372		49.4778		49.4778
Zimbabwe	Midlands	Kwekwe	T1 (PZQ+ALB/MBD)	PZQ+ALB	October		119476	59738		119476		45207		45207		37.8377		37.8377
Zimbabwe	Midlands	Mberengwa	T1 (PZQ+ALB/MBD)	PZQ+ALB	October		71234	35617		71234		49989		49989		70.1758		70.1758
Zimbabwe	Midlands	Shurugwi	T1 (PZQ+ALB/MBD)	PZQ+ALB	October		38147	19073.5		38147		24828		24828		65.0851		65.0851
Zimbabwe	Midlands	Zvishavane	T1 (PZQ+ALB/MBD)	PZQ+ALB	October		45152	22576		45152		25130		25130		55.6564		55.6564
							619298					244207					39.4329
Zimbabwe	Matebeleland North	Binga	T1 (PZQ+ALB/MBD)	PZQ+ALB	October		53339	26669.5		53339		31134		31134		58.37		58.37
Zimbabwe	Matebeleland North	Bubi								0				0
Zimbabwe	Matebeleland North	Hwange	T1 (PZQ+ALB/MBD)	PZQ+ALB	October		51363	25681.5		51363		28197		28197		54.8975		54.8975
Zimbabwe	Matebeleland North	Lupane	T1 (PZQ+ALB/MBD)	PZQ+ALB	October		38410	19205		38410		28048		28048		73.0227		73.0227
Zimbabwe	Matebeleland North	Nkayi	T1 (PZQ+ALB/MBD)	PZQ+ALB	October		41851	20925.5		41851		28080		28080		67.0952		67.0952
Zimbabwe	Matebeleland North	Tsholotsho								0				0
Zimbabwe	Matebeleland North	Umguza								0				0
							184963					115459					62.4228
Zimbabwe	Manicaland	Buhera	T1 (PZQ+ALB/MBD)	PZQ+ALB	October		94289	47144.5		94289		62111		62111		65.873		65.873
Zimbabwe	Manicaland	Chimanimani	T1 (PZQ+ALB/MBD)	PZQ+ALB	October		51747	25873.5		51747		37763		37763		72.9762		72.9762
Zimbabwe	Manicaland	Chipinge	T1 (PZQ+ALB/MBD)	PZQ+ALB	October		124299	62149.5		124299		68343		68343		54.9827		54.9827
Zimbabwe	Manicaland	Makoni	T1 (PZQ+ALB/MBD)	PZQ+ALB	October		116063	58031.5		116063		58706		58706		50.5811		50.5811
Zimbabwe	Manicaland	Mutare City	T1 (PZQ+ALB/MBD)	PZQ+ALB	October		71949	35974.5		71949		37844		37844		52.5984		52.5984
Zimbabwe	Manicaland	Mutare	T1 (PZQ+ALB/MBD)	PZQ+ALB	October		100519	50259.5		100519		65661		65661		65.322		65.322
Zimbabwe	Manicaland	Mutasa	T1 (PZQ+ALB/MBD)	PZQ+ALB	October		64711	32355.5		64711		46414		46414		71.7251		71.7251
Zimbabwe	Manicaland	Nyanga	T1 (PZQ+ALB/MBD)	PZQ+ALB	October		48548	24274		48548		29702		29702		61.1807		61.1807
							672125					406544					60.4864
Zimbabwe	Mashonaland East	Chikomba	T1 (PZQ+ALB/MBD)	PZQ+ALB	October		46396	23198		46396		29869		29869		64.3784		64.3784
Zimbabwe	Mashonaland East	Goromonzi								0				0
Zimbabwe	Mashonaland East	Hwedza	T1 (PZQ+ALB/MBD)	PZQ+ALB	October		27215	13607.5		27215		19305		19305		70.9351		70.9351
Zimbabwe	Mashonaland East	Marondera								0				0
Zimbabwe	Mashonaland East	Mudzi	T1 (PZQ+ALB/MBD)	PZQ+ALB	October		51100	25550		51100		34945		34945		68.3855		68.3855
Zimbabwe	Mashonaland East	Murehwa	T1 (PZQ+ALB/MBD)	PZQ+ALB	October		76545	38272.5		76545		41911		41911		54.7534		54.7534
Zimbabwe	Mashonaland East	Mutoko	T1 (PZQ+ALB/MBD)	PZQ+ALB	October		56037	28018.5		56037		27695		27695		49.4227		49.4227
Zimbabwe	Mashonaland East	Seke	T1 (PZQ+ALB/MBD)	PZQ+ALB	October		102856	51428		102856		33231		33231		32.3083		32.3083
Zimbabwe	Mashonaland East	UMP	T1 (PZQ+ALB/MBD)	PZQ+ALB	October		43184	21592		43184		22866		22866		52.9502		52.9502
							403333					209822					52.022
Zimbabwe	Matebeleland South	BeitBridge								0				0
Zimbabwe	Matebeleland South	Bulilima								0				0
Zimbabwe	Matebeleland South	Gwanda								0				0
Zimbabwe	Matebeleland South	Insiza								0				0
Zimbabwe	Matebeleland South	Matopo								0				0
Zimbabwe	Matebeleland South	Mangwe								0				0
Zimbabwe	Matebeleland South	Umzingwane								0				0
Zimbabwe	Masvingo	Bikita	T1 (PZQ+ALB/MBD)	PZQ+ALB	October		62260	31130		62260		38953		38953		62.565		62.565
Zimbabwe	Masvingo	Chiredzi								0				0
Zimbabwe	Masvingo	Chivi								0				0
Zimbabwe	Masvingo	Gutu	T1 (PZQ+ALB/MBD)	PZQ+ALB	October		77878	38939		77878		45795		45795		58.8035		58.8035
Zimbabwe	Masvingo	Masvingo	T1 (PZQ+ALB/MBD)	PZQ+ALB	October		114699	57349.5		114699		83733		83733		73.0024		73.0024
Zimbabwe	Masvingo	Mwenezi	T1 (PZQ+ALB/MBD)	PZQ+ALB	October		64038	32019		64038		32198		32198		50.2795		50.2795
Zimbabwe	Masvingo	Zaka	T1 (PZQ+ALB/MBD)	PZQ+ALB	October		69525	34762.5		69525		60418		60418		86.9011		86.9011
							388400					261097					67.2237
Zimbabwe	Harare	Chitungwiza City	T1 (PZQ+ALB/MBD)	PZQ+ALB	October		136841	68420.5		136841		54055		54055		39.502		39.502
Zimbabwe	Harare	Harare City	T1 (PZQ+ALB/MBD)	PZQ+ALB	October		613120	306560		613120		161704		161704		26.374		26.374
Zimbabwe	Bulawayo	Bulawayo City	T1 (PZQ+ALB/MBD)	PZQ+ALB	October		250542	125271		250542		113849		113849		45.4411		45.4411

## Sheet: 2016
					SAC Targzatted				SAC Covered
Manicaland	Buhera				82191				69966
Manicaland	Chimanimani				45107				43588
Manicaland	Chipinge	MDA2 (DEC+ALB)		40631	108349	189612	338592	29487	128378	150688	308553	72.57	118.49	79.47	91.13
Manicaland	Makoni				101170				102944
Manicaland	Mutare				87621				152774
Manicaland	Mutasa				56408				61906
Manicaland	Nyanga				105036				48477
					585882				608033						103.781
Harare	Chitungwiza				119283				83322						69.8524
Harare	Harare				534448				261972						49.0173
Mashnaland Central	Bindura				56457				34094
Mashnaland Central	Centenary	MDA2 (DEC+ALB)		15392	41046	71830	128268	6576	25355	45358	77289	42.72	61.77	63.15	60.26
Mashnaland Central	Guruve				41464				26376
Mashnaland Central	Mazowe				81563				68266
Mashnaland Central	Mt Darwin				71108				49758
Mashnaland Central	Rushinga				24750				19674
Mashnaland Central	Shamva	MDA2 (DEC+ALB)		15500	41333	72333	129166	9406	29929	63257	102592	60.68	72.41	87.45	79.43
Mashnaland Central	Mbire				27538				16045
					385259				269497						69.9522
Mashonaland East	Chikomba	MDA2 (DEC+ALB)		15166	40443	70774	126383	10556	36848	58419	105823	69.6	91.11	82.54	83.73
Mashonaland East	Goromonzi	MDA2 (DEC+ALB)		28203	75207	131613	235023	19299	76361	124345	220005	68.43	101.53	94.48	93.61
Mashonaland East	UMP	MDA2 (DEC+ALB)		14116	37643	65875	117634	10515	31488	47430	89433	74.49	83.65	72	76.03
Mashonaland East	Hwedza	MDA2 (DEC+ALB)		8896	23723	41515	74134	4992	20669	33636	59297	56.12	87.13	81.02	79.99
Mashonaland East	Marondera	MDA2 (DEC+ALB)		22436	59829	104702	186967	12203	44638	80170	137011	54.39	74.61	76.57	73.28
Mashonaland East	Mudzi	MDA2 (DEC+ALB)		16704	44543	77950	139197	12847	41133	64817	118797	76.91	92.34	83.15	85.34
Mashonaland East	Murewa	MDA2 (DEC+ALB)		25021	66724	116766	208511	18633	58337	81329	158299	74.47	87.43	69.65	75.92
Mashonaland East	Mutoko	MDA2 (DEC+ALB)		18317	48846	85481	152644	12141	44602	72022	128765	66.28	91.31	84.25	84.36
Mashonaland East	Seke	MDA2 (DEC+ALB)		40727	108604	190058	339389	26087	83887	104891	214865	64.05	77.24	55.19	63.31
					505562				437963						86.6289
Mashonaland West	Chegutu	MDA2 (DEC+ALB)		34075	90868	159019	283962	19107	65524	136812	221443	56.07	72.11	86.04	77.98
Mashonaland West	Hurungwe	MDA2 (DEC+ALB)		44852	119604	209308	373764	35389	85467	242382	363238	78.9	71.46	115.8	97.18
Mashonaland West	Sanyati	MDA2 (DEC+ALB)		25743	68649	120135	214527	19745	59336	124252	203333	76.7	86.43	103.43	94.78
Mashonaland West	Kariba	MDA2 (DEC+ALB)		8501	22670	39673	70844	8451	23342	44647	76440	99.41	102.96	112.54	107.9
Mashonaland West	Makonde	MDA2 (DEC+ALB)		29015	77374	135405	241794	19944	63168	104090	187202	68.74	81.64	76.87	77.42
Mashonaland West	Mhondoro-Ngezi	MDA2 (DEC+ALB)		13080	34879	61038	108997	8631	46465	52175	107271	65.99	133.22	85.48	98.42
Mashonaland West	Zvimba	MDA2 (DEC+ALB)		32970	87921	153862	274753	28994	88114	204071	321179	87.94	100.22	132.63	116.9
					501965				431416						85.9454
Matabeleland North	Binga	MDA2 (DEC+ALB)		17436	46495	81366	145297	15373	49977	78057	143407	88.17	107.49	95.93	98.7
Matabeleland North	Bubi	MDA2 (DEC+ALB)		7757	20686	36200	64643	6902	17940	36183	61025	88.98	86.73	99.95	94.4
Matabeleland North	Hwange				44773				28886
Matabeleland North	Lupane	MDA2 (DEC+ALB)		12555	33481	58592	104628	8309	37087	50667	96063	66.18	110.77	86.47	91.81
Matabeleland North	Nkayi	MDA2 (DEC+ALB)		13680	36481	63842	114003	10924	39851	48009	98784	79.85	109.24	75.2	86.65
Matabeleland North	Tsholotsho
Matabeleland North	Umguza	MDA2 (DEC+ALB)		11243	29980	52465	93688	6923	24654	51011	82588	61.58	82.23	97.23	88.15
					211896				198395						93.6285
Matabeleland South	Beit Bridge
Matabeleland South	Bulilima	MDA2 (DEC+ALB)		11352	30272	52977	94601	5659	24301	33644	63604	49.85	80.28	63.51	67.23
Matabeleland South	Gwanda	MDA2 (DEC+ALB)		17049	45463	79560	142072	9126	34310	73049	116485	53.53	75.47	91.82	81.99
Matabeleland South	Insiza
Matabeleland South	Mangwe
Matabeleland South	Matobo
Matabeleland South	Umzingwane
					75735				58611						77.3896
Midlands	Chirumhanzi	MDA2 (DEC+ALB)		10072	26859	47004	83935	7510	24902	49499	81911	74.56	92.71	105.31	97.59
Midlands	Gokwe North	MDA2 (DEC+ALB)		30129	80344	140601	251074	19958	66270	115316	201544	66.24	82.48	82.02	80.27
Midlands	Gokwe South	MDA2 (DEC+ALB)		41371	110323	193064	344758	29613	111062	153920	294595	71.58	100.67	79.72	85.45
Midlands	Gweru				83459				63461
Midlands	Kwekwe	MDA2 (DEC+ALB)		39054	104145	182254	325453	24324	82177	162473	268974	62.28	78.91	89.15	82.65
Midlands	Mberengwa	MDA2 (DEC+ALB)		23285	62094	108664	194043	14565	48525	76634	139724	62.55	78.15	70.52	72.01
Midlands	Shurugwi	MDA2 (DEC+ALB)		12469	33252	58191	103912	8744	26360	50229	85333	70.13	79.27	86.32	82.12
Midlands	Zvishavane	MDA2 (DEC+ALB)		14759	39358	68877	122994	11004	33418	68528	112950	74.56	84.91	99.49	91.83
					539834				456175						84.5028
Masvingo	Bikita	MDA2 (DEC+ALB)		20352	54271	94975	169598	14123	57310	87668	159101	69.39	105.6	92.31	93.81
Masvingo	Chiredzi	MDA2 (DEC+ALB)		38384	102357	179125	319866	25852	86796	109822	222470	67.35	84.8	61.31	69.55
Masvingo	Chivi
Masvingo	Gutu	MDA2 (DEC+ALB)		25457	67885	118800	212142	14354	80350	97016	191720	56.39	118.36	81.66	90.37
Masvingo	Masvingo				99982				62940
Masvingo	Mwenezi	MDA2 (DEC+ALB)		20933	55821	97688	174442	15256	55880	70571	141707	72.88	100.11	72.24	81.23
Masvingo	Zaka	MDA2 (DEC+ALB)		22727	60604	106057	189388	17756	68136	91243	177135	78.13	112.43	86.03	93.53
					440920				411412						93.3076
Bulawayo	Bulawayo	MDA2 (DEC+ALB)		81898	218394	382189	682481	8275	39701	49769	97745	10.1	18.18	13.02	14.32

## Sheet: 2017
TOTAL						0	4112575	2.05629e+06	0	4112575	0	1956456	0	1956456		47.5725		47.5725
			PC implemented	Medicine	Date	Population targeted for T1					Population treated				Programme coverage (%)
Country	Province/State	District				PreSAC (ALB)	SAC (ALB)	SAC (PZQ)	Adults (PZQ)	Total	PreSAC	SAC	Adults	Total	PreSAC	SAC	Adults	Total
Zimbabwe	Mashonaland Central	Bindura	T1 (PZQ+ALB/MBD)	PZQ+ALB	October		64767	32383.5		64767		34187		34187		52.7846		52.7846
Zimbabwe	Mashonaland Central	Centenary					47459			0		31538		0
Zimbabwe	Mashonaland Central	Mt Darwin	T1 (PZQ+ALB/MBD)	PZQ+ALB	October		47567	23783.5		47567		48368		48368		101.684		101.684
Zimbabwe	Mashonaland Central	Guruve	T1 (PZQ+ALB/MBD)	PZQ+ALB	October		93569	46784.5		93569		20003		20003		21.3778		21.3778
Zimbabwe	Mashonaland Central	Mazowe	T1 (PZQ+ALB/MBD)	PZQ+ALB	October		81576	40788		81576		54006		54006		66.2033		66.2033
Zimbabwe	Mashonaland Central	Mbire	T1 (PZQ+ALB/MBD)	PZQ+ALB	October		28393	14196.5		28393		20239		20239		71.2817		71.2817
Zimbabwe	Mashonaland Central	Rushinga	T1 (PZQ+ALB/MBD)	PZQ+ALB	October		47417	23708.5		47417		18443		18443		38.8953		38.8953
Zimbabwe	Mashonaland Central	Shamva	T1 (PZQ+ALB/MBD)	PZQ+ALB	October		31591	15795.5		31591		24568		24568		77.769		77.769
							442339					251352						56.8234
Zimbabwe	Mashonaland West	Chegutu	T1 (PZQ+ALB/MBD)	PZQ+ALB	October		78324	39162		78324		24078		24078		30.7415		30.7415
Zimbabwe	Mashonaland West	Hurungwe	T1 (PZQ+ALB/MBD)	PZQ+ALB	October		137210	68605		137210		45557		45557		33.2024		33.2024
Zimbabwe	Mashonaland West	Kariba	T1 (PZQ+ALB/MBD)	PZQ+ALB	October		26008	13004		26008		14126		14126		54.3141		54.3141
Zimbabwe	Mashonaland West	Makonde	T1 (PZQ+ALB/MBD)	PZQ+ALB	October		88764	44382		88764		36765		36765		41.4188		41.4188
Zimbabwe	Mashonaland West	Mhondoro	T1 (PZQ+ALB/MBD)	PZQ+ALB	October		40013	20006.5		40013		21211		21211		53.0103		53.0103
Zimbabwe	Mashonaland West	Sanyati	T1 (PZQ+ALB/MBD)	PZQ+ALB	October		78754	39377		78754		28168		28168		35.7671		35.7671
Zimbabwe	Mashonaland West	Zvimba								0				0
							449073					169905						37.8346
Zimbabwe	Midlands	Chirumhanzu					30813	15406.5		30813				0		-		-
Zimbabwe	Midlands	Gokwe North	T1 (PZQ+ALB/MBD)	PZQ+ALB	October		92170	46085		92170		17582		17582		19.0756		19.0756
Zimbabwe	Midlands	Gokwe South	T1 (PZQ+ALB/MBD)	PZQ+ALB	October		126562	63281		126562		34099		34099		26.9425		26.9425
Zimbabwe	Midlands	Gweru	T1 (PZQ+ALB/MBD)	PZQ+ALB	October		95744	47872		95744		47372		47372		49.4778		49.4778
Zimbabwe	Midlands	Kwekwe	T1 (PZQ+ALB/MBD)	PZQ+ALB	October		119476	59738		119476		45207		45207		37.8377		37.8377
Zimbabwe	Midlands	Mberengwa	T1 (PZQ+ALB/MBD)	PZQ+ALB	October		71234	35617		71234		49989		49989		70.1758		70.1758
Zimbabwe	Midlands	Shurugwi	T1 (PZQ+ALB/MBD)	PZQ+ALB	October		38147	19073.5		38147		24828		24828		65.0851		65.0851
Zimbabwe	Midlands	Zvishavane	T1 (PZQ+ALB/MBD)	PZQ+ALB	October		45152	22576		45152		25130		25130		55.6564		55.6564
							619298					244207						39.4329
Zimbabwe	Matebeleland North	Binga	T1 (PZQ+ALB/MBD)	PZQ+ALB	October		53339	26669.5		53339		31134		31134		58.37		58.37
Zimbabwe	Matebeleland North	Bubi								0				0
Zimbabwe	Matebeleland North	Hwange	T1 (PZQ+ALB/MBD)	PZQ+ALB	October		51363	25681.5		51363		28197		28197		54.8975		54.8975
Zimbabwe	Matebeleland North	Lupane	T1 (PZQ+ALB/MBD)	PZQ+ALB	October		38410	19205		38410		28048		28048		73.0227		73.0227
Zimbabwe	Matebeleland North	Nkayi	T1 (PZQ+ALB/MBD)	PZQ+ALB	October		41851	20925.5		41851		28080		28080		67.0952		67.0952
Zimbabwe	Matebeleland North	Tsholotsho								0				0
Zimbabwe	Matebeleland North	Umguza								0				0
							184963					115459						62.4228
Zimbabwe	Manicaland	Buhera	T1 (PZQ+ALB/MBD)	PZQ+ALB	October		94289	47144.5		94289		62111		62111		65.873		65.873
Zimbabwe	Manicaland	Chimanimani	T1 (PZQ+ALB/MBD)	PZQ+ALB	October		51747	25873.5		51747		37763		37763		72.9762		72.9762
Zimbabwe	Manicaland	Chipinge	T1 (PZQ+ALB/MBD)	PZQ+ALB	October		124299	62149.5		124299		68343		68343		54.9827		54.9827
Zimbabwe	Manicaland	Makoni	T1 (PZQ+ALB/MBD)	PZQ+ALB	October		116063	58031.5		116063		58706		58706		50.5811		50.5811
Zimbabwe	Manicaland	Mutare City	T1 (PZQ+ALB/MBD)	PZQ+ALB	October		71949	35974.5		71949		37844		37844		52.5984		52.5984
Zimbabwe	Manicaland	Mutare	T1 (PZQ+ALB/MBD)	PZQ+ALB	October		100519	50259.5		100519		65661		65661		65.322		65.322
Zimbabwe	Manicaland	Mutasa	T1 (PZQ+ALB/MBD)	PZQ+ALB	October		64711	32355.5		64711		46414		46414		71.7251		71.7251
Zimbabwe	Manicaland	Nyanga	T1 (PZQ+ALB/MBD)	PZQ+ALB	October		48548	24274		48548		29702		29702		61.1807		61.1807
							672125					406544						60.4864
Zimbabwe	Mashonaland East	Chikomba	T1 (PZQ+ALB/MBD)	PZQ+ALB	October		46396	23198		46396		29869		29869		64.3784		64.3784
Zimbabwe	Mashonaland East	Goromonzi								0				0
Zimbabwe	Mashonaland East	Hwedza	T1 (PZQ+ALB/MBD)	PZQ+ALB	October		27215	13607.5		27215		19305		19305		70.9351		70.9351
Zimbabwe	Mashonaland East	Marondera								0				0
Zimbabwe	Mashonaland East	Mudzi	T1 (PZQ+ALB/MBD)	PZQ+ALB	October		51100	25550		51100		34945		34945		68.3855		68.3855
Zimbabwe	Mashonaland East	Murehwa	T1 (PZQ+ALB/MBD)	PZQ+ALB	October		76545	38272.5		76545		41911		41911		54.7534		54.7534
Zimbabwe	Mashonaland East	Mutoko	T1 (PZQ+ALB/MBD)	PZQ+ALB	October		56037	28018.5		56037		27695		27695		49.4227		49.4227
Zimbabwe	Mashonaland East	Seke	T1 (PZQ+ALB/MBD)	PZQ+ALB	October		102856	51428		102856		33231		33231		32.3083		32.3083
Zimbabwe	Mashonaland East	UMP	T1 (PZQ+ALB/MBD)	PZQ+ALB	October		43184	21592		43184		22866		22866		52.9502		52.9502
							403333							209822				52.022
Zimbabwe	Matebeleland South	BeitBridge								0				0
Zimbabwe	Matebeleland South	Bulilima					35002			0		29377		0
Zimbabwe	Matebeleland South	Gwanda					52567			0		31626		0
Zimbabwe	Matebeleland South	Insiza								0				0
Zimbabwe	Matebeleland South	Matopo								0				0
Zimbabwe	Matebeleland South	Mangwe								0				0
Zimbabwe	Matebeleland South	Umzingwane								0				0
							87569					61003						69.6628
Zimbabwe	Masvingo	Bikita	T1 (PZQ+ALB/MBD)	PZQ+ALB	October		62260	31130		62260		38953		38953		62.565		62.565
Zimbabwe	Masvingo	Chiredzi								0				0
Zimbabwe	Masvingo	Chivi								0				0
Zimbabwe	Masvingo	Gutu	T1 (PZQ+ALB/MBD)	PZQ+ALB	October		77878	38939		77878		45795		45795		58.8035		58.8035
Zimbabwe	Masvingo	Masvingo	T1 (PZQ+ALB/MBD)	PZQ+ALB	October		114699	57349.5		114699		83733		83733		73.0024		73.0024
Zimbabwe	Masvingo	Mwenezi	T1 (PZQ+ALB/MBD)	PZQ+ALB	October		64038	32019		64038		32198		32198		50.2795		50.2795
Zimbabwe	Masvingo	Zaka	T1 (PZQ+ALB/MBD)	PZQ+ALB	October		69525	34762.5		69525		60418		60418		86.9011		86.9011
							388400					261097						67.2237
Zimbabwe	Harare	Chitungwiza City	T1 (PZQ+ALB/MBD)	PZQ+ALB	October		136841	68420.5		136841		54055		54055		39.502		39.502
Zimbabwe	Harare	Harare City	T1 (PZQ+ALB/MBD)	PZQ+ALB	October		613120	306560		613120		161704		161704		26.374		26.374
Zimbabwe	Bulawayo	Bulawayo City	T1 (PZQ+ALB/MBD)	PZQ+ALB	October		250542	125271		250542		113849		113849		45.4411		45.4411
